# Supplementary material for: South American Nothochrysinae (Neuroptera, Chrysopidae): I. Description of Nothochrysaehrenbergi sp. nov
Source: Zookeys. 2019 Jul 24;866:1–18. doi: 10.3897/zookeys.866.35394 (PMC6669213; doi:10.3897/zookeys.866.35394)
Supplement: XML Treatment for Nothochrysa ehrenbergi [file zookeys.866.35394-treatment1.xml]

<!DOCTYPE tp:taxon-treatment
  PUBLIC "-//TaxonX//DTD Taxonomic Treatment Publishing DTD v0 20100105//EN" "tax-treatment-NSO.dtd">
<tp:taxon-treatment xmlns:tp="http://www.plazi.org/taxpub"><tp:treatment-meta><kwd-group><label>Taxon classification</label><kwd><named-content xmlns:xlink="http://www.w3.org/1999/xlink" content-type="kingdom">Animalia</named-content></kwd><kwd><named-content xmlns:xlink="http://www.w3.org/1999/xlink" content-type="order">Neuroptera</named-content></kwd><kwd><named-content xmlns:xlink="http://www.w3.org/1999/xlink" content-type="family">Chrysopidae</named-content></kwd></kwd-group><mixed-citation publication-type="journal"><person-group><name><surname>Tauber</surname><given-names>Catherine A.</given-names></name></person-group><article-title>South American <tp:taxon-name><tp:taxon-name-part taxon-name-part-type="subfamily">Nothochrysinae</tp:taxon-name-part></tp:taxon-name> (<tp:taxon-name><tp:taxon-name-part taxon-name-part-type="order">Neuroptera</tp:taxon-name-part></tp:taxon-name>, <tp:taxon-name><tp:taxon-name-part taxon-name-part-type="family">Chrysopidae</tp:taxon-name-part></tp:taxon-name>): I. Description of <italic><tp:taxon-name><tp:taxon-name-part taxon-name-part-type="genus" reg="Nothochrysa">Nothochrysa</tp:taxon-name-part><tp:taxon-name-part taxon-name-part-type="species" reg="ehrenbergi">ehrenbergi</tp:taxon-name-part></tp:taxon-name></italic> sp. nov.</article-title><source>Zookeys</source><day>24</day><month>7</month><year>2019</year><volume>866</volume><fpage>1</fpage><lpage>18</lpage><pub-id pub-id-type="doi">10.3897/zookeys.866.35394</pub-id></mixed-citation></tp:treatment-meta><tp:nomenclature><tp:taxon-name>
            <object-id xmlns:xlink="http://www.w3.org/1999/xlink" content-type="arpha" xlink:type="simple">4cffa2d7-debb-58a0-9186-e3da99dd4cc7</object-id>
            <tp:taxon-name-part taxon-name-part-type="genus" reg="Nothochrysa">Nothochrysa</tp:taxon-name-part>
            <tp:taxon-name-part taxon-name-part-type="species" reg="ehrenbergi">ehrenbergi</tp:taxon-name-part>
            <object-id xmlns:xlink="http://www.w3.org/1999/xlink" content-type="zoobank" xlink:type="simple">http://zoobank.org/528B2ED3-82DF-4A61-8DF2-DD9DD5D77FED</object-id>
          </tp:taxon-name><tp:taxon-authority>Tauber</tp:taxon-authority><tp:taxon-status xmlns:xlink="http://www.w3.org/1999/xlink" xlink:type="simple">sp. nov.</tp:taxon-status></tp:nomenclature><tp:treatment-sec sec-type="type material" id="SECID0EYNAC"><title>Type material.</title><p>The <bold>holotype</bold> (a male) is in the California Academy of Sciences (CAS). Its labels read: [1] “CHILE: Nuble [Ñuble] / Las Trancas / 20/25-II-1980 / Luis E. Pena [Peña]”; [2] “<tp:taxon-name><tp:taxon-name-part taxon-name-part-type="genus" reg="Suarius">Suarius</tp:taxon-name-part></tp:taxon-name> / <tp:taxon-name><tp:taxon-name-part taxon-name-part-type="genus" reg="Suarius"/><tp:taxon-name-part taxon-name-part-type="species" reg="flavescens">flavescens</tp:taxon-name-part></tp:taxon-name> / (Blanchard) / det. N. Penny, 1988”; [3] “HOLOTYPE / <italic><tp:taxon-name><tp:taxon-name-part taxon-name-part-type="genus" reg="Nothochrysa">Nothochrysa</tp:taxon-name-part></tp:taxon-name> / <tp:taxon-name><tp:taxon-name-part taxon-name-part-type="genus" reg="Nothochrysa"/><tp:taxon-name-part taxon-name-part-type="species" reg="ehrenbergi">ehrenbergi</tp:taxon-name-part></tp:taxon-name></italic> / <xref ref-type="bibr" rid="B22">Tauber 2019</xref>” (Fig. <xref ref-type="fig" rid="F7">7f</xref>).</p><p>This single specimen was found in the CAS collection among the unidentified chrysopids. A subsequent search of the collection did not yield additional examples. Norm Penny’s ID label remains on the specimen but was not included in Fig. <xref ref-type="fig" rid="F7">7f</xref>. It refers to <italic><tp:taxon-name><tp:taxon-name-part taxon-name-part-type="genus" reg="Suarius">Suarius</tp:taxon-name-part><tp:taxon-name-part taxon-name-part-type="species" reg="flavescens">flavescens</tp:taxon-name-part></tp:taxon-name></italic>, a species that now is placed in <tp:taxon-name><tp:taxon-name-part taxon-name-part-type="genus" reg="Chrysopodes">Chrysopodes</tp:taxon-name-part> (<tp:taxon-name-part taxon-name-part-type="subgenus" reg="Neosuarius">Neosuarius</tp:taxon-name-part>)</tp:taxon-name>, and with which the new species shares similar coloration and appearance (see <xref ref-type="bibr" rid="B21">Tauber 2010</xref>).</p><p>When discovered, the specimen was discolored, and its wings were loosely folded around its body. One pair of wings was removed for study and is now attached with water-soluble hide glue to a card mounted on the pin below the specimen. The other pair fell off and was reattached to the specimen with hide glue. The abdomen was cleared and dissected; it is preserved in glycerin within a genitalia vial attached to the pin.</p></tp:treatment-sec><tp:treatment-sec sec-type="diagnosis" id="SECID0EJAAE"><title>Diagnosis.</title><p>Subfamily: This specimen exhibits the following diagnostic features of adult <tp:taxon-name><tp:taxon-name-part taxon-name-part-type="subfamily">Nothochrysinae</tp:taxon-name-part></tp:taxon-name> (cf.: <xref ref-type="bibr" rid="B25">Tjeder 1966</xref>, as <tp:taxon-name><tp:taxon-name-part taxon-name-part-type="subfamily">Dictyochrysinae</tp:taxon-name-part></tp:taxon-name>; <xref ref-type="bibr" rid="B1">Adams 1967</xref>; <xref ref-type="bibr" rid="B8">Brooks and Barnard 1990</xref>; <xref ref-type="bibr" rid="B16">Makarkin and Archibald 2013</xref>; <xref ref-type="bibr" rid="B6">Breitkreuz 2018</xref>): (i) wing-coupling mechanism consisting of a large jugal lobe on the forewing (here, folded ventrally; Fig. <xref ref-type="fig" rid="F1">1</xref>) and a frenulum on the hindwing (here, broken off); (ii) base of the forewing without tympanal organ (Fig. <xref ref-type="fig" rid="F1">1</xref>); (iii) forewing (and hindwing) with stem of the media extending basally, adjacent to the radius and not fused with it (Fig. <xref ref-type="fig" rid="F1">1a, b</xref>; cf. <xref ref-type="bibr" rid="B7">Breitkreuz et al. 2017</xref>: 32); (iv) first intramedian cell triangular, with boundaries formed by the MA, the MP, and the crossvein 1ma-mp ("pseudotriangular", sensu <xref ref-type="bibr" rid="B7">Breitkreuz et al. 2017</xref>); (v) pseudomedia ill-defined or appearing to merge with inner (not outer) series of gradates (Fig. <xref ref-type="fig" rid="F2">2</xref>); (vi) pseudocubitus appearing to merge with outer series of gradates (Fig. <xref ref-type="fig" rid="F2">2</xref>); (vii) forewing with basal subcostal crossvein present (Fig. <xref ref-type="fig" rid="F2">2</xref>); (viii) second m-cu crossvein stemming from the proximal half of the first intramedian cell (Fig. <xref ref-type="fig" rid="F2">2</xref>); (ix) each flagellomere having five or six whorls of setae (Figs <xref ref-type="fig" rid="F3">3e</xref>, <xref ref-type="fig" rid="F3">3f</xref>); and (x) anterodorsal surface of the metascutum displaying small, convex protrusion (Fig. <xref ref-type="fig" rid="F4">4b</xref>; cf. <xref ref-type="bibr" rid="B6">Breitkreuz 2018</xref>, <xref ref-type="bibr" rid="B22">Tauber 2019</xref>).</p><fig id="F1" position="float" orientation="portrait"><object-id xmlns:xlink="http://www.w3.org/1999/xlink" content-type="doi" xlink:type="simple">10.3897/zookeys.866.35394.figure1</object-id><object-id xmlns:xlink="http://www.w3.org/1999/xlink" content-type="arpha" xlink:type="simple">d6801c65-2ac3-5db7-b8fb-506e11a40798</object-id><label>Figure 1.</label><caption><p><italic><tp:taxon-name><tp:taxon-name-part taxon-name-part-type="genus" reg="Nothochrysa">Nothochrysa</tp:taxon-name-part><tp:taxon-name-part taxon-name-part-type="species" reg="ehrenbergi">ehrenbergi</tp:taxon-name-part></tp:taxon-name></italic> sp. nov. (Ñuble, Chile; Male, CAS): Venation at base of wings (<bold>a</bold>) left forewing, (<bold>b</bold>) left hindwing. Note the absence of a tympanal organ at the base of R in the forewing, the independent origin and trajectory of M along the base of R (arrows pointing downward, both wings), and the alignment of RP and MA in the hindwing. <bold>A1, A2, A3</bold> first, second, third anal veins <bold>Cu</bold> cubitus <bold>Cu<italic>f</italic></bold> furcation (division) of cubitus <bold>Ju</bold> jugal lobe <bold>M</bold> media <bold>MA</bold> media anterior <bold>m-cu</bold> media-cubital crossvein <bold>R</bold> radius <bold>RP</bold> radius posterior.</p></caption><graphic xmlns:xlink="http://www.w3.org/1999/xlink" xlink:href="zookeys-866-001-g001.jpg" position="float" orientation="portrait" xlink:type="simple" id="oo_319506.jpg"><uri content-type="original_file" xlink:type="simple">https://binary.pensoft.net/fig/319506</uri></graphic></fig><fig id="F2" position="float" orientation="portrait"><object-id xmlns:xlink="http://www.w3.org/1999/xlink" content-type="doi" xlink:type="simple">10.3897/zookeys.866.35394.figure2</object-id><object-id xmlns:xlink="http://www.w3.org/1999/xlink" content-type="arpha" xlink:type="simple">a2e3fb80-abc8-5dd8-acb7-93475226ea7b</object-id><label>Figure 2.</label><caption><p><italic><tp:taxon-name><tp:taxon-name-part taxon-name-part-type="genus" reg="Nothochrysa">Nothochrysa</tp:taxon-name-part><tp:taxon-name-part taxon-name-part-type="species" reg="ehrenbergi">ehrenbergi</tp:taxon-name-part></tp:taxon-name></italic> sp. nov. (Ñuble, Chile; Male, CAS): Wings with selected features labeled (<bold>a</bold>) left forewing, (<bold>b</bold>) left hindwing. Marginal traces of major veins demarcated; arrow (hindwing) indicates alignment of RP and MA along upper margin of first intramedian cell. <bold>A1, A2, A3</bold> first, second, third anal veins <bold>CuA, CuP</bold> anterior, posterior branches of cubitus <bold><italic>icu1</italic>, <italic>icu3</italic></bold> first, third intracubital cells <bold>ig</bold> inner gradate <bold><italic>im1, im2</italic></bold> first, second intramedian cells <bold>Ju</bold> jugal lobe <bold>MA</bold> media anterior <bold>MP</bold> media posterior <bold><italic>mcua, mpcua</italic></bold> second and third medial cells <bold>M<italic>f</italic></bold> furcation of media <bold>og</bold> outer gradate <bold>Psc</bold> pseudocubitus <bold>Psm</bold> pseudomedia <bold>R<italic>f</italic></bold> furcation of radius <bold>RP</bold> radius posterior <bold>RP1</bold> first branch of radius posterior <bold>1sc-r</bold> first crossvein between subcosta and radius <bold>2m-cu</bold> second crossvein between media and cubitus.</p></caption><graphic xmlns:xlink="http://www.w3.org/1999/xlink" xlink:href="zookeys-866-001-g002.jpg" position="float" orientation="portrait" xlink:type="simple" id="oo_319507.jpg"><uri content-type="original_file" xlink:type="simple">https://binary.pensoft.net/fig/319507</uri></graphic></fig><fig id="F3" position="float" orientation="portrait"><object-id xmlns:xlink="http://www.w3.org/1999/xlink" content-type="doi" xlink:type="simple">10.3897/zookeys.866.35394.figure3</object-id><object-id xmlns:xlink="http://www.w3.org/1999/xlink" content-type="arpha" xlink:type="simple">148d82d5-ff91-55e0-b9d9-64f6aec94ea6</object-id><label>Figure 3.</label><caption><p><italic><tp:taxon-name><tp:taxon-name-part taxon-name-part-type="genus" reg="Nothochrysa">Nothochrysa</tp:taxon-name-part><tp:taxon-name-part taxon-name-part-type="species" reg="ehrenbergi">ehrenbergi</tp:taxon-name-part></tp:taxon-name></italic> sp. nov. (Ñuble, Chile; Male, CAS): Head and prothorax (<bold>a</bold>) head, frontal (<bold>b</bold>) head and prothorax, dorsal (<bold>c</bold>) head and prothorax, lateral (<bold>d, e</bold>) base of antennae, dorsal, lateral <bold>(f)</bold> flagellar segments, mid antenna.</p></caption><graphic xmlns:xlink="http://www.w3.org/1999/xlink" xlink:href="zookeys-866-001-g003.jpg" position="float" orientation="portrait" xlink:type="simple" id="oo_319508.jpg"><uri content-type="original_file" xlink:type="simple">https://binary.pensoft.net/fig/319508</uri></graphic></fig><fig id="F4" position="float" orientation="portrait"><object-id xmlns:xlink="http://www.w3.org/1999/xlink" content-type="doi" xlink:type="simple">10.3897/zookeys.866.35394.figure4</object-id><object-id xmlns:xlink="http://www.w3.org/1999/xlink" content-type="arpha" xlink:type="simple">a656f7ca-cbfd-51ef-95b7-8cd6a15258e2</object-id><label>Figure 4.</label><caption><p><italic><tp:taxon-name><tp:taxon-name-part taxon-name-part-type="genus" reg="Nothochrysa">Nothochrysa</tp:taxon-name-part><tp:taxon-name-part taxon-name-part-type="species" reg="ehrenbergi">ehrenbergi</tp:taxon-name-part></tp:taxon-name></italic> sp. nov. (Ñuble, Chile; Male, CAS): Habitus (<bold>a</bold>) antenna, head, and thorax, lateral (<bold>b</bold>) mesothorax, metathorax, dorsal (<bold>c</bold>) metatarsus, dorsal <bold>(d)</bold> metatarsus, ventral <bold>(e)</bold> mesotarsus, lateral. <bold>p</bold> raised metascutal protuberance <bold>l.e.</bold> mesoscutellar lobate expansion.</p></caption><graphic xmlns:xlink="http://www.w3.org/1999/xlink" xlink:href="zookeys-866-001-g004.jpg" position="float" orientation="portrait" xlink:type="simple" id="oo_319509.jpg"><uri content-type="original_file" xlink:type="simple">https://binary.pensoft.net/fig/319509</uri></graphic></fig><!--PageBreak --><!--PageBreak --><p>Genus placement: The Chilean specimen under study here falls into the genus <italic><tp:taxon-name><tp:taxon-name-part taxon-name-part-type="genus" reg="Nothochrysa">Nothochrysa</tp:taxon-name-part></tp:taxon-name></italic> on the basis of the following features of its wings (Figs <xref ref-type="fig" rid="F1">1</xref>, <xref ref-type="fig" rid="F2">2</xref>): (i) forewing and hindwing having well developed pseudomedia and pseudocubitus; (ii) forewing and hindwing with two regular series of gradate veins (inner and outer); (iii) intramedian cell of forewing triangular, elongate, occupying approximately half the width between the pseudomedia and pseudocubitus; (iv) RP of forewing with 10 or more branches (<xref ref-type="bibr" rid="B1">Adams 1967</xref>; <xref ref-type="bibr" rid="B16">Makarkin and Archibald 2013</xref>; <xref ref-type="bibr" rid="B3">Archibald and Makarkin 2015</xref>; <xref ref-type="bibr" rid="B6">Breitkreuz 2018</xref>: 200). [Note: Some specimens of <italic><tp:taxon-name><tp:taxon-name-part taxon-name-part-type="genus" reg="Nothochrysa">N.</tp:taxon-name-part><tp:taxon-name-part taxon-name-part-type="species" reg="californica">californica</tp:taxon-name-part></tp:taxon-name></italic> are known to have only eight or nine branches from the RP.]</p><p>Species placement: Apart from being the only known <italic><tp:taxon-name><tp:taxon-name-part taxon-name-part-type="genus" reg="Nothochrysa">Nothochrysa</tp:taxon-name-part></tp:taxon-name></italic> species reported from South America, <italic><tp:taxon-name><tp:taxon-name-part taxon-name-part-type="genus" reg="Nothochrysa">N.</tp:taxon-name-part><tp:taxon-name-part taxon-name-part-type="species" reg="ehrenbergi">ehrenbergi</tp:taxon-name-part></tp:taxon-name></italic> is distinguishable from other species of <italic><tp:taxon-name><tp:taxon-name-part taxon-name-part-type="genus" reg="Nothochrysa">Nothochrysa</tp:taxon-name-part></tp:taxon-name></italic> on the basis of a number of wing characters (Figs <xref ref-type="fig" rid="F1">1</xref>, <xref ref-type="fig" rid="F2">2</xref>; cf. <xref ref-type="bibr" rid="B1">Adams 1967</xref>; <xref ref-type="bibr" rid="B4">Aspöck et al. 1980</xref><!--PageBreak -->: figs 154, 155; <xref ref-type="bibr" rid="B13">Kovanci and Canbulat 2007</xref>: fig. 2): (i) the first anal vein is not forked; (ii) the basal subcostal crossvein is slightly distal to the furcation of the radius; (iii) as in most <italic><tp:taxon-name><tp:taxon-name-part taxon-name-part-type="genus" reg="Nothochrysa">Nothochrysa</tp:taxon-name-part></tp:taxon-name></italic> species, the first intramedian cell is more wedge shaped <!--PageBreak -->than truly quadrangular or triangular (i.e., the MA and MP meet basally at a broadly acute angle); and (iv) the third medial cell (directly below <italic>im1</italic>, Fig. <xref ref-type="fig" rid="F2">2a</xref>) is elongate and extends toward the pseudocubitus well beyond the distal edge of first intramedial cell.</p></tp:treatment-sec><tp:treatment-sec sec-type="description" id="SECID0ERMAE"><title>Morphological characteristics.</title><p>Head (Fig. <xref ref-type="fig" rid="F3">3</xref>): Width 1.6 mm (including eyes); ratio of head width to eye width = 3.0 : 1. Vertex raised, round; surface pitted anteriorly, with few or no setae, lacking prominent posterior fold. Distance between scapes 0.09 mm; distance between tentorial pits 0.36 mm; length of frons (midway between scapes – midway between tentorial pits) 0.33 mm. Frons relatively wide, with broad longitudinal ridge mesally; surface smooth, shiny, slightly rounded below toruli and at insertion of mouthparts; margin above clypeus straight. Clypeus tapering, with rounded sculpturing basally, indented mesally, slightly expanded distally, with distal margin straight to slightly convex; dorsal surface shiny, smooth, sculptured. Labrum about same width as clypeal margin, with small longitudinal ridge mesally; dorsal surface <!--PageBreak -->sculptured, shiny; distal margin bilobed, bearing numerous long setae distally. Antenna 9.7–9.8 mm long (~0.5× length of forewing); scape shorter than wide (0.23 mm long, 0.33 mm wide), lateral margin straight, mesal margin strongly convex, surface with short setae throughout; pedicel 0.17 mm long, 0.13 mm wide, with numerous short setae; flagellum with basal flagellomeres distinct, somewhat elongate (0.12–0.14 mm long, 0.07–0.08 mm wide), midantennal flagellomeres twice as long as broad (0.15 mm long, 0.07 mm wide), basal two flagellomeres with 4–5 partially indistinct whorls of thickset brown setae extending distally, third flagellomere and others distally all with five distinct whorls of thickset, brown setae extending distally, 0.3–0.5× width of flagellomere, distal whorl with one or two slender, elongate (~0.75× width of flagellomere), pale setae extending laterally.</p><p><italic>Head coloration</italic>: Scape cream, with reddish spot on distolateral tip; pedicel, flagellum cream, unmarked; thickset setae in whorls mostly brown, elongate setae pale. Vertex cream, possibly tinged red laterally; dorsal torulus yellow to cream, apparently <!--PageBreak -->unmarked. Frons cream, probably with reddish tinge laterally below torulus; torulus cream, unmarked. Clypeus cream, possibly tinged red laterally; basal, distal margins straight. Genal mark dark red/brown throughout, extending to tentorial pit. Labrum probably cream. Palpomeres probably mostly cream, somewhat darkened distally.</p><p>Thorax (Fig. <xref ref-type="fig" rid="F4">4</xref>): Cervix not visible. Dorsal thoracic surface with pale longitudinal stripe mesally, probably with broad reddish or brownish stripes or coloration laterally. Prothorax broad, 0.9 mm long, 1.5 mm wide, ratio of length to width = 0.63 : 1; pronotum well sclerotized, with textured surface, transverse fold mesally, few or no setae. Legs elongate, slender, probably cream, unmarked, lacking prominent tibial spurs. Tarsus with basal three tarsomeres appearing coalesced, bearing spurs, setae intermixed along undersurface; middle three tarsomeres with expanded lateral lobes bearing spurs, setae in irregular rows; distal tarsomere narrow basally, enlarged distally, bearing numerous elongate, slender, dark setae laterally, distally, terminus bearing pair of claws laterally, large pad mesally; claw amber, with basal enlargement, acute slender hook terminally.</p><!--PageBreak --><!--PageBreak --><p>Wings (Figs <xref ref-type="fig" rid="F1">1</xref>, <xref ref-type="fig" rid="F2">2</xref>, <xref ref-type="fig" rid="F5">5</xref>): <italic>Forewing</italic> 18.5 mm long, 6.5 mm wide (at widest point); ratio of length to maximum width = 2.9 : 1. Membrane clear, lacking markings; microtrichia present below base of every major vein, pale. Trichosors (sensu <xref ref-type="bibr" rid="B16">Makarkin and Archibald 2013</xref>: 140–142) absent. Costal area relatively enlarged; tallest costal cell (7<sup>th</sup> from base of wing) 1.8 mm tall, 2.7× width of cell, 0.28× height of wing; costal crossveins simple, six before 1sc-r, twelve after 1sc-r and before stigma, one (very small) after stigma, none within stigma. Sc extending into stigma, fading but not appearing to merge with C or RA; no crossveins in stigma; first sc-r crossvein slightly distal to R<italic>f</italic>, slightly basal to M<italic>f</italic>; RA with one very short veinlet extending to wing margin after stigma. Radial area between RA and RP with single row of ten closed cells; tallest cell (3<sup>rd</sup> from base of wing) 0.6× as tall as wide. Intramedian cell (<italic>im1</italic> = <italic>mamp1</italic>) prominent, elongate, triangular, formed by MA, crossvein 1ma-mp, and two abscissae of MP, occupying approximately half the space between MA and CuA, with M<italic>f</italic> broadly acute, long sides (MA, MP) roughly parallel for most of span; crossvein 2m-cu proximal to midpoint of <italic>im1</italic>. Three medial cells present (<italic>mcu, mcua, mpcua</italic>), second, third of these elongate, with roughly parallel sides; MP merging into Psc well beyond <italic>im1</italic>. Two series of gradate veins parallel basally, diverging slightly medially, converging distally. Approximately nine inner gradates in regular, sinuous series, continuing from Psm in zigzag pattern across center of wing; approximately ten outer gradates continuing from Psc in regular, upturned series. RP with nine marginal forks beyond Psc. Cu furcated after m-cu crossvein, with two closed, four open <italic>icu</italic> cells. CuA with three furcations before meeting MP; CuP furcated below <italic>icu2</italic>; thus cubital trace having five terminal veinlets (three from CuA, two from CuP). A1, A2, A3 simple, unforked; a1-a2 and a2-a3 crossveins present; distal part of <italic>a3</italic> and jugal lobe with dense patch of microtrichia. Jugal lobe large, quadrate, folded beneath third anal cell, without internal vein; margin bearing long, slender setae basally.</p><fig id="F5" position="float" orientation="portrait"><object-id xmlns:xlink="http://www.w3.org/1999/xlink" content-type="doi" xlink:type="simple">10.3897/zookeys.866.35394.figure5</object-id><object-id xmlns:xlink="http://www.w3.org/1999/xlink" content-type="arpha" xlink:type="simple">05c4616c-592e-5055-80c6-fcd4d628b868</object-id><label>Figure 5.</label><caption><p><italic><tp:taxon-name><tp:taxon-name-part taxon-name-part-type="genus" reg="Nothochrysa">Nothochrysa</tp:taxon-name-part><tp:taxon-name-part taxon-name-part-type="species" reg="ehrenbergi">ehrenbergi</tp:taxon-name-part></tp:taxon-name></italic> sp. nov. (Ñuble, Chile; Male, CAS): Wings, color slightly enhanced to emphasize pattern of vein markings (<bold>a</bold>) forewing (<bold>b</bold>) hindwing.</p></caption><graphic xmlns:xlink="http://www.w3.org/1999/xlink" xlink:href="zookeys-866-001-g005.jpg" position="float" orientation="portrait" xlink:type="simple" id="oo_319510.jpg"><uri content-type="original_file" xlink:type="simple">https://binary.pensoft.net/fig/319510</uri></graphic></fig><p><italic>Hindwing</italic>: 12.4 mm long, 4.2 mm wide. Costal area not enlarged; at least 15 c-sc crossveins before stigma, none within or after stigma. Radial area containing single row of eleven closed cells between RA and RP. Gradate veins in two roughly parallel series, slightly divergent distally; approximately seven inner gradates beyond Psm; approximately 11 outer gradates beyond Psc. Psc with nine marginal forks. MA aligned with RP for approximately one-third length of <italic>im1</italic>. CuA with two furcations before meeting MP; CuP undivided; thus, wing margin having three cubital veinlets (two from CuA, one from CuP). A1, A2, A3 simple, unforked; a1-a2 and a2-a3 crossveins present. Jugal lobe without internal vein, basal margin bearing long, slender setae.</p><p><italic>Coloration of forewing, hindwing</italic> (Fig. <xref ref-type="fig" rid="F5">5</xref>): Membrane clear, somewhat glossy. Stigma slightly opaque, without coloration. Costal, subcostal, radial veins brownish; all other longitudinal veins pale with black marks at intersections and (forewing) at bases of setae. Forewing with posterior veinlets extensively marked black; basal inner gradates pale, others becoming increasingly marked black until entirely black distally; outer gradates mostly black. Hindwing with basal inner gradates pale, marked with black at intersections; outer gradates mostly black.</p><!--PageBreak --><p>Abdomen (Male, Fig. <xref ref-type="fig" rid="F6">6</xref>; female unknown): Sclerites, integument of pleural region somewhat soft, flexible; tergites, sternites, pleural region covered with setae of uniformly short length; microsetae present, no microtholi. T6: length 0.78 mm, ~1.8× height; T7: length 0.80 mm, ~1.6× height; S6: length 0.67 mm, 0.72× height; S7: length 0.68 mm, ~0.70× height. Tergites roughly rectangular, edges acute or slightly rounded, ventral margins straight or slightly concave mesally. Spiracles located approximately in center of lateral membrane, roughly circular externally, not enlarged; atria slightly enlarged, rounded, with bifurcated tracheae. Coloration: body somewhat discolored; setae pale. Tergites probably green, without markings; pleuron mostly tan; sternites with green longitudinal stripe dorsally, tan ventrally; callus cerci white.</p><fig id="F6" position="float" orientation="portrait"><object-id xmlns:xlink="http://www.w3.org/1999/xlink" content-type="doi" xlink:type="simple">10.3897/zookeys.866.35394.figure6</object-id><object-id xmlns:xlink="http://www.w3.org/1999/xlink" content-type="arpha" xlink:type="simple">59e2845d-31f2-501d-a2a7-d0b02557e27e</object-id><label>Figure 6.</label><caption><p><italic><tp:taxon-name><tp:taxon-name-part taxon-name-part-type="genus" reg="Nothochrysa">Nothochrysa</tp:taxon-name-part><tp:taxon-name-part taxon-name-part-type="species" reg="ehrenbergi">ehrenbergi</tp:taxon-name-part></tp:taxon-name></italic> sp. nov. (Ñuble, Chile; Male, CAS): Abdomen, cleared (<bold>a</bold>) midsection-terminus, lateral (<bold>b</bold>) T8 (distal), T9, and ectoproct, lateral (<bold>c</bold>) terminal abdominal segments, lateral (<bold>d</bold>) terminal abdominal segments, ventral. <bold>apo</bold> dorsal apodeme extending below T8 <bold>cc</bold> callus cerci <bold>ect</bold> ectoproct <bold>k</bold> distal knob extending from S8+9 <bold>sr</bold> spiracle <bold>S4, S7</bold> fourth, seventh strenites <bold>S8, S9</bold> partially coalesced eighth and ninth sternites <bold>T7, T8, T9</bold> seventh, eighth, ninth tergites.</p></caption><graphic xmlns:xlink="http://www.w3.org/1999/xlink" xlink:href="zookeys-866-001-g006.jpg" position="float" orientation="portrait" xlink:type="simple" id="oo_319511.jpg"><uri content-type="original_file" xlink:type="simple">https://binary.pensoft.net/fig/319511</uri></graphic></fig><p>Male terminalia (Fig. <xref ref-type="fig" rid="F7">7</xref>): T8 broadly wedge shaped, with dorsal surface slightly rounded, length 0.83 mm, height 0.49 mm, considerably longer than dorsal surfaces of either T9 or ectoproct; lateral margins tapering inward ventrally, ventral margin roughly straight. T9 and ectoproct separate, not fused; callus cerci ovate, protruding basally from posterior margin of ectoproct, 0.18 mm length, 0.10 mm width, with ~30 trichobothria of various lengths. T9 rectangular, with distoventral margin rounded; elongate, lightly sclerotized ventral apodeme along ventral margin, extending proximally to midsection of A8. Ectoproct dome shaped, rounded distally, slightly convex basally, tightly curved ventrally, sloping dorsally; callus cerci situated on lower proximal margin. S8 and S9 partially fused, without internal ridge; S9 more heavily sclerotized than S8, posterior margin slightly more sclerotized than remainder of sternite. S8+9 (lateral view) with proximal margin straight ventrally, becoming broadly rounded dorsally, distal margin short, straight, ventral margin straight; terminal knob extending well beyond edge of S9, with elongate setae on ventral margin; dorsal surface of knob contiguous with heavy recurrent membrane attached to elongate gonarcal membrane. Subanal plate not found.</p><fig id="F7" position="float" orientation="portrait"><object-id xmlns:xlink="http://www.w3.org/1999/xlink" content-type="doi" xlink:type="simple">10.3897/zookeys.866.35394.figure7</object-id><object-id xmlns:xlink="http://www.w3.org/1999/xlink" content-type="arpha" xlink:type="simple">5ae84687-7ff0-5d23-9e2f-3535ace1eba7</object-id><label>Figure 7.</label><caption><p><italic><tp:taxon-name><tp:taxon-name-part taxon-name-part-type="genus" reg="Nothochrysa">Nothochrysa</tp:taxon-name-part><tp:taxon-name-part taxon-name-part-type="species" reg="ehrenbergi">ehrenbergi</tp:taxon-name-part></tp:taxon-name></italic> sp. nov. (Ñuble, Chile; Male, CAS): Male genitalia, cleared, and specimen labels (Penny’s identification label not included) (<bold>a</bold>) gonarcal complex, dorsal (<bold>b</bold>) gonarcal complex, frontal, tilted (<bold>c</bold>) gonarcal complex, posterior (<bold>d</bold>) gonarcal complex, lateral (<bold>e</bold>) hypandrium internum <bold>(f)</bold> labels. <bold>c</bold> comes <bold>g.a.</bold> gonarcal apodeme <bold>g.b.</bold> gonarcal bridge <bold>g.p.</bold> gonarcal process <bold>gse</bold> gonosetae on membranous gonosaccus <bold>mu</bold> mediuncus.</p></caption><graphic xmlns:xlink="http://www.w3.org/1999/xlink" xlink:href="zookeys-866-001-g007.jpg" position="float" orientation="portrait" xlink:type="simple" id="oo_319512.jpg"><uri content-type="original_file" xlink:type="simple">https://binary.pensoft.net/fig/319512</uri></graphic></fig><p>Gonarcus delicate, slender, broadly arcuate; lateral apodemes slender, quadrate (lateral view), rounded distally, with short, contiguous processes mesally, extending forward. Mediuncus closely attached to dorsal surface of gonarcal arch, flat, recurved into an almost fully circular hood, with two internal sclerotized “rods” extending roughly in parallel from mediuncal base to tip, converging slightly at tip; base of mediuncus quadrate (dorsal view), occupying approximately one-fourth span of gonarcal bridge; terminus of mediuncus with expanded lateral wings, rounded mesal protrusion. Gonosaccus transparent, immediately beneath gonarcal arch and mediuncus, with approximately 32 short setae on distinct setal bases uniformly distributed in two equal patches. Hypandrium internum small, located on delicate membrane extending well below gonosaccus, consisting of paired, curved lateral arms meeting mesally at narrow, rounded apex; comes lightly sclerotized, extending forward beyond apex. Gonapsis, gonocristae absent.</p></tp:treatment-sec><tp:treatment-sec sec-type="biology" id="SECID0ERTAE"><title>Biology.</title><p>Nothing is known about the biology or larval morphology of this species. The gut of the <italic><tp:taxon-name><tp:taxon-name-part taxon-name-part-type="genus" reg="Nothochrysa">N.</tp:taxon-name-part><tp:taxon-name-part taxon-name-part-type="species" reg="ehrenbergi">ehrenbergi</tp:taxon-name-part></tp:taxon-name></italic> specimen did not contain noteworthy contents.</p><!--PageBreak --><p>Larval descriptions of several <italic><tp:taxon-name><tp:taxon-name-part taxon-name-part-type="genus" reg="Nothochrysa">Nothochrysa</tp:taxon-name-part></tp:taxon-name></italic> species are available for comparison if <italic><tp:taxon-name><tp:taxon-name-part taxon-name-part-type="genus" reg="Nothochrysa">N.</tp:taxon-name-part><tp:taxon-name-part taxon-name-part-type="species" reg="ehrenbergi">ehrenbergi</tp:taxon-name-part></tp:taxon-name></italic> larval specimens were to become available (see <xref ref-type="bibr" rid="B23">Tauber et al. 2014</xref>). <italic><tp:taxon-name><tp:taxon-name-part taxon-name-part-type="genus" reg="Nothochrysa">Nothochrysa</tp:taxon-name-part></tp:taxon-name></italic> larvae generally are considered debris-carriers, but their packets of debris are small, and their morphology is only moderately modified for debris-carrying. In addition, detailed information on aspects of the developmental and reproductive biology of <italic><tp:taxon-name><tp:taxon-name-part taxon-name-part-type="genus" reg="Nothochrysa">N.</tp:taxon-name-part><tp:taxon-name-part taxon-name-part-type="species" reg="californica">californica</tp:taxon-name-part></tp:taxon-name></italic> is available (<xref ref-type="bibr" rid="B26">Toschi 1965</xref>).</p><p>For generic-level comparisons, larval descriptions for genera within <tp:taxon-name><tp:taxon-name-part taxon-name-part-type="subfamily">Nothochrysinae</tp:taxon-name-part></tp:taxon-name> (<italic><tp:taxon-name><tp:taxon-name-part taxon-name-part-type="genus" reg="Kimochrysa">Kimochrysa</tp:taxon-name-part></tp:taxon-name></italic>, <italic><tp:taxon-name><tp:taxon-name-part taxon-name-part-type="genus" reg="Pimachrysa">Pimachrysa</tp:taxon-name-part></tp:taxon-name></italic>, <italic><tp:taxon-name><tp:taxon-name-part taxon-name-part-type="genus" reg="Dictyochrysa">Dictyochrysa</tp:taxon-name-part></tp:taxon-name></italic>, and <italic><tp:taxon-name><tp:taxon-name-part taxon-name-part-type="genus" reg="Hypochrysa">Hypochrysa</tp:taxon-name-part></tp:taxon-name></italic>) have been published (see <xref ref-type="bibr" rid="B23">Tauber et al. 2014</xref>). Unfortunately, larvae of <italic><tp:taxon-name><tp:taxon-name-part taxon-name-part-type="genus" reg="Asthenochrysa">Asthenochrysa</tp:taxon-name-part></tp:taxon-name>, <tp:taxon-name><tp:taxon-name-part taxon-name-part-type="genus" reg="Leptochrysa">Leptochrysa</tp:taxon-name-part></tp:taxon-name>, Pamochrysa</italic>, and <italic><tp:taxon-name><tp:taxon-name-part taxon-name-part-type="genus" reg="Triplochrysa">Triplochrysa</tp:taxon-name-part></tp:taxon-name></italic> are not described.</p></tp:treatment-sec><tp:treatment-sec sec-type="distribution" id="SECID0ENXAE"><title>Known distribution.</title><p>Currently, this species has only been reported from the type locality, which presumably is the Valle Las Trancas in the region of Ñuble, Chile.</p></tp:treatment-sec><tp:treatment-sec sec-type="etymology" id="SECID0ESXAE"><title>Etymology.</title><p>This species is named in honor of Ronald G. Ehrenberg, Irving M. Ives Professor of Industrial and Labor Relations and Economics at Cornell University, an esteemed and cherished colleague of the author and her late husband (Maurice J. Tauber).</p><sec sec-type="Characteristics shared with Archaeochrysa species" id="SECID0EXXAE"><title>Characteristics shared with <italic><tp:taxon-name><tp:taxon-name-part taxon-name-part-type="genus" reg="Archaeochrysa">Archaeochrysa</tp:taxon-name-part></tp:taxon-name></italic> species</title><p>As shown above, <italic><tp:taxon-name><tp:taxon-name-part taxon-name-part-type="genus" reg="Nothochrysa">N.</tp:taxon-name-part><tp:taxon-name-part taxon-name-part-type="species" reg="ehrenbergi">ehrenbergi</tp:taxon-name-part></tp:taxon-name></italic> shares many features with other extant <italic><tp:taxon-name><tp:taxon-name-part taxon-name-part-type="genus" reg="Nothochrysa">Nothochrysa</tp:taxon-name-part></tp:taxon-name></italic> species, and its inclusion in the genus is well supported. However, the species also expresses many features that differ from <italic><tp:taxon-name><tp:taxon-name-part taxon-name-part-type="genus" reg="Nothochrysa">Nothochrysa</tp:taxon-name-part></tp:taxon-name></italic> and that are shared by at least some of the five species in the fossil genus <italic><tp:taxon-name><tp:taxon-name-part taxon-name-part-type="genus" reg="Archaeochrysa">Archaeochrysa</tp:taxon-name-part></tp:taxon-name></italic>. I discuss four below:</p><p>First, in the <italic><tp:taxon-name><tp:taxon-name-part taxon-name-part-type="genus" reg="Nothochrysa">N.</tp:taxon-name-part><tp:taxon-name-part taxon-name-part-type="species" reg="ehrenbergi">ehrenbergi</tp:taxon-name-part></tp:taxon-name></italic> forewing, vein A1 is not forked, whereas it is forked in all other <italic><tp:taxon-name><tp:taxon-name-part taxon-name-part-type="genus" reg="Nothochrysa">Nothochrysa</tp:taxon-name-part></tp:taxon-name></italic> species (<xref ref-type="bibr" rid="B1">Adams 1967</xref>; <xref ref-type="bibr" rid="B4">Aspöck et al. 1980</xref>: figs 154, 155; <xref ref-type="bibr" rid="B16">Makarkin and Archibald 2013</xref>: 135, 136). The feature is variable in <italic><tp:taxon-name><tp:taxon-name-part taxon-name-part-type="genus" reg="Archaeochrysa">Archaeochrysa</tp:taxon-name-part></tp:taxon-name></italic> specimens where A1 is visible. It is not forked in two species (<xref ref-type="bibr" rid="B1">Adams 1967</xref>: 237), forked in two species (<xref ref-type="bibr" rid="B1">Adams 1967</xref>: 230, <xref ref-type="bibr" rid="B16">Makarkin and Archibald 2013</xref>: 135), and missing from the specimen of the fifth species (<xref ref-type="bibr" rid="B3">Archibald and Makarkin 2015</xref>: 363).</p><p>Second, in <italic><tp:taxon-name><tp:taxon-name-part taxon-name-part-type="genus" reg="Nothochrysa">N.</tp:taxon-name-part><tp:taxon-name-part taxon-name-part-type="species" reg="ehrenbergi">ehrenbergi</tp:taxon-name-part></tp:taxon-name></italic> the basal sc-r crossvein arises distal to the furcation of the radius and almost directly above the furcation of the media. Both of these character states are shared with the fossil genus <italic><tp:taxon-name><tp:taxon-name-part taxon-name-part-type="genus" reg="Archaeochrysa">Archaeochrysa</tp:taxon-name-part></tp:taxon-name></italic> (<xref ref-type="bibr" rid="B1">Adams 1967</xref>, <xref ref-type="bibr" rid="B16">Makarkin and Archibald 2013</xref>), but not with other known <italic><tp:taxon-name><tp:taxon-name-part taxon-name-part-type="genus" reg="Nothochrysa">Nothochrysa</tp:taxon-name-part></tp:taxon-name></italic> species.</p><p>Third, in <italic><tp:taxon-name><tp:taxon-name-part taxon-name-part-type="genus" reg="Nothochrysa">N.</tp:taxon-name-part><tp:taxon-name-part taxon-name-part-type="species" reg="ehrenbergi">ehrenbergi</tp:taxon-name-part></tp:taxon-name></italic> the distinction between the inner gradate series and the pseudomedia as well as between the outer gradate series and the pseudocubitus is indistinct. Rather, the gradate series and their respective pseudoveins tend to run together more smoothly as a curve, rather than at an angle as in other <italic><tp:taxon-name><tp:taxon-name-part taxon-name-part-type="genus" reg="Nothochrysa">Nothochrysa</tp:taxon-name-part></tp:taxon-name></italic> species. Again, this feature of <italic><tp:taxon-name><tp:taxon-name-part taxon-name-part-type="genus" reg="Nothochrysa">N.</tp:taxon-name-part><tp:taxon-name-part taxon-name-part-type="species" reg="ehrenbergi">ehrenbergi</tp:taxon-name-part></tp:taxon-name></italic> is shared most closely with <italic><tp:taxon-name><tp:taxon-name-part taxon-name-part-type="genus" reg="Archaeochrysa">Archaeochrysa</tp:taxon-name-part></tp:taxon-name></italic> species (<xref ref-type="bibr" rid="B1">Adams 1967</xref>, <xref ref-type="bibr" rid="B16">Makarkin and Archibald 2013</xref>, <xref ref-type="bibr" rid="B3">Archibald and Makarkin 2015</xref>).</p><p>Fourth, currently the primary feature used to distinguish between <italic><tp:taxon-name><tp:taxon-name-part taxon-name-part-type="genus" reg="Nothochrysa">Nothochrysa</tp:taxon-name-part></tp:taxon-name></italic> and <italic><tp:taxon-name><tp:taxon-name-part taxon-name-part-type="genus" reg="Archaeochrysa">Archaeochrysa</tp:taxon-name-part></tp:taxon-name></italic> is the presence or absence of a crossvein between RP and MA in the basal part of the hindwing. The crossvein is present in all known <italic><tp:taxon-name><tp:taxon-name-part taxon-name-part-type="genus" reg="Archaeochrysa">Archaeochrysa</tp:taxon-name-part></tp:taxon-name></italic> species and is reported to be absent from <italic><tp:taxon-name><tp:taxon-name-part taxon-name-part-type="genus" reg="Nothochrysa">Nothochrysa</tp:taxon-name-part></tp:taxon-name></italic> (<xref ref-type="bibr" rid="B16">Makarkin and Archibald 2013</xref>: 134). <!--PageBreak -->In <italic><tp:taxon-name><tp:taxon-name-part taxon-name-part-type="genus" reg="Nothochrysa">N.</tp:taxon-name-part><tp:taxon-name-part taxon-name-part-type="species" reg="ehrenbergi">ehrenbergi</tp:taxon-name-part></tp:taxon-name></italic>, MA aligns with RP for about one-third the length of the upper margin of the <italic>im1</italic> cell, and no crossvein is present (Figs <xref ref-type="fig" rid="F1">1b</xref>, <xref ref-type="fig" rid="F2">2b</xref>). However, even with this character there appears to be a possible exception. Figure <xref ref-type="fig" rid="F2">2</xref> accompanying the original description of <italic><tp:taxon-name><tp:taxon-name-part taxon-name-part-type="genus" reg="Nothochrysa">Nothochrysa</tp:taxon-name-part><tp:taxon-name-part taxon-name-part-type="species" reg="turcica">turcica</tp:taxon-name-part></tp:taxon-name></italic> Kovanci and Canbulat shows a short crossvein between RP and MA; confirmation of the accuracy of this drawing is necessary.</p></sec><sec sec-type="Phylogenetic position of Nothochrysa ehrenbergi sp. nov" id="SECID0EZ6AE"><title>Phylogenetic position of <italic><tp:taxon-name><tp:taxon-name-part taxon-name-part-type="genus" reg="Nothochrysa">Nothochrysa</tp:taxon-name-part><tp:taxon-name-part taxon-name-part-type="species" reg="ehrenbergi">ehrenbergi</tp:taxon-name-part></tp:taxon-name></italic> sp. nov.</title><p>Given the above, <xref ref-type="bibr" rid="B3">Archibald and Makarkin’s (2015)</xref> discussion of the phylogeny of <italic><tp:taxon-name><tp:taxon-name-part taxon-name-part-type="genus" reg="Archaeochrysa">Archaeochrysa</tp:taxon-name-part></tp:taxon-name></italic> species is worthy of consideration here. Their paper evaluates how the various <italic><tp:taxon-name><tp:taxon-name-part taxon-name-part-type="genus" reg="Archaeochrysa">Archaeochrysa</tp:taxon-name-part></tp:taxon-name></italic> species express three features; each feature has several conditions ranging from presumably plesiomorphic to more derived. Below, the three features are considered, relative to their expression by <italic><tp:taxon-name><tp:taxon-name-part taxon-name-part-type="genus" reg="Nothochrysa">Nothochrysa</tp:taxon-name-part></tp:taxon-name></italic> species, especially <italic><tp:taxon-name><tp:taxon-name-part taxon-name-part-type="genus" reg="Nothochrysa">N.</tp:taxon-name-part><tp:taxon-name-part taxon-name-part-type="species" reg="ehrenbergi">ehrenbergi</tp:taxon-name-part></tp:taxon-name></italic>.</p><p>(1) <bold>The shape of the <italic>im1</italic> cell.</bold><xref ref-type="bibr" rid="B3">Archibald and Makarkin (2015)</xref> describe two configurations for this character; <italic><tp:taxon-name><tp:taxon-name-part taxon-name-part-type="genus" reg="Nothochrysa">N.</tp:taxon-name-part><tp:taxon-name-part taxon-name-part-type="species" reg="ehrenbergi">ehrenbergi</tp:taxon-name-part></tp:taxon-name></italic> expresses the second (more advanced) condition in which the sides of the <italic>im1</italic> cell are almost parallel for most of their span and converge basally at a relatively steep angle. The extant species of <italic><tp:taxon-name><tp:taxon-name-part taxon-name-part-type="genus" reg="Nothochrysa">Nothochrysa</tp:taxon-name-part></tp:taxon-name></italic>, including <italic><tp:taxon-name><tp:taxon-name-part taxon-name-part-type="genus" reg="Nothochrysa">N.</tp:taxon-name-part><tp:taxon-name-part taxon-name-part-type="species" reg="ehrenbergi">ehrenbergi</tp:taxon-name-part></tp:taxon-name></italic>, share this feature with two species of <italic><tp:taxon-name><tp:taxon-name-part taxon-name-part-type="genus" reg="Archaeochrysa">Archaeochrysa</tp:taxon-name-part></tp:taxon-name></italic>.</p><p>(2) <bold>The position of crossvein 2m-cu.</bold><xref ref-type="bibr" rid="B3">Archibald and Makarkin (2015)</xref> list six conditions for this character, each one considered more evolutionarily advanced than the preceding. <italic><tp:taxon-name><tp:taxon-name-part taxon-name-part-type="genus" reg="Nothochrysa">Nothochrysa</tp:taxon-name-part><tp:taxon-name-part taxon-name-part-type="species" reg="ehrenbergi">ehrenbergi</tp:taxon-name-part></tp:taxon-name></italic> falls into Condition 5, a derived condition in which 2m-cu is located distinctly in the proximal part of <italic>im1</italic> (as shown in fig. 2C of <xref ref-type="bibr" rid="B3">Archibald and Makarkin 2015</xref>). This character state is typical of at least two <italic><tp:taxon-name><tp:taxon-name-part taxon-name-part-type="genus" reg="Archaeochrysa">Archaeochrysa</tp:taxon-name-part></tp:taxon-name></italic> species, <italic><tp:taxon-name><tp:taxon-name-part taxon-name-part-type="genus" reg="Archaeochrysa">A.</tp:taxon-name-part><tp:taxon-name-part taxon-name-part-type="species" reg="creedi">creedi</tp:taxon-name-part></tp:taxon-name></italic> (Adams) and <italic><tp:taxon-name><tp:taxon-name-part taxon-name-part-type="genus" reg="Archaeochrysa">A.</tp:taxon-name-part><tp:taxon-name-part taxon-name-part-type="species" reg="paranervis">paranervis</tp:taxon-name-part></tp:taxon-name></italic> (Adams), as well as several other extant genera in <tp:taxon-name><tp:taxon-name-part taxon-name-part-type="subfamily">Nothochrysinae</tp:taxon-name-part></tp:taxon-name>, including <italic><tp:taxon-name><tp:taxon-name-part taxon-name-part-type="genus" reg="Nothochrysa">Nothochrysa</tp:taxon-name-part></tp:taxon-name></italic>.</p><p>(3) <bold>The crossveins of Psc.</bold><xref ref-type="bibr" rid="B3">Archibald and Makarkin (2015</xref>: 366) describe and illustrate four character states for this feature; interested readers are referred to the original paper. Suffice it to say here, <italic><tp:taxon-name><tp:taxon-name-part taxon-name-part-type="genus" reg="Nothochrysa">N.</tp:taxon-name-part><tp:taxon-name-part taxon-name-part-type="species" reg="ehrenbergi">ehrenbergi</tp:taxon-name-part></tp:taxon-name></italic>, as well as three <italic><tp:taxon-name><tp:taxon-name-part taxon-name-part-type="genus" reg="Archaeochrysa">Archaeochrysa</tp:taxon-name-part></tp:taxon-name></italic> species but no other <italic><tp:taxon-name><tp:taxon-name-part taxon-name-part-type="genus" reg="Nothochrysa">Nothochrysa</tp:taxon-name-part></tp:taxon-name></italic> species, fall into the second of the four conditions. This position is considered plesiomorphic among <tp:taxon-name><tp:taxon-name-part taxon-name-part-type="subfamily">Nothochrysinae</tp:taxon-name-part></tp:taxon-name>, both fossil and extant (<xref ref-type="bibr" rid="B3">Archibald and Makarkin 2015</xref>).</p><p>On the basis of the above information, it appears that <italic><tp:taxon-name><tp:taxon-name-part taxon-name-part-type="genus" reg="Nothochrysa">N.</tp:taxon-name-part><tp:taxon-name-part taxon-name-part-type="species" reg="ehrenbergi">ehrenbergi</tp:taxon-name-part></tp:taxon-name></italic> shares a very close phylogenetic relationship with the fossil genus <italic><tp:taxon-name><tp:taxon-name-part taxon-name-part-type="genus" reg="Archaeochrysa">Archaeochrysa</tp:taxon-name-part></tp:taxon-name></italic>. At this point, only one character (the absence of a crossvein between the RP and the MA above the first intramedial cell of the hindwing) supports its exclusion from <italic><tp:taxon-name><tp:taxon-name-part taxon-name-part-type="genus" reg="Archaeochrysa">Archaeochrysa</tp:taxon-name-part></tp:taxon-name></italic>, and this character may have exceptions within <italic><tp:taxon-name><tp:taxon-name-part taxon-name-part-type="genus" reg="Nothochrysa">Nothochrysa</tp:taxon-name-part></tp:taxon-name></italic>. Indeed, there does not appear to be a synapomorphic character that consistently differentiates <italic><tp:taxon-name><tp:taxon-name-part taxon-name-part-type="genus" reg="Nothochrysa">Nothochrysa</tp:taxon-name-part></tp:taxon-name></italic> from <italic><tp:taxon-name><tp:taxon-name-part taxon-name-part-type="genus" reg="Archaeochrysa">Archaeochrysa</tp:taxon-name-part></tp:taxon-name></italic>. Thus, given the overall similarity between <italic><tp:taxon-name><tp:taxon-name-part taxon-name-part-type="genus" reg="Nothochrysa">N.</tp:taxon-name-part><tp:taxon-name-part taxon-name-part-type="species" reg="ehrenbergi">ehrenbergi</tp:taxon-name-part></tp:taxon-name></italic> and the known <italic><tp:taxon-name><tp:taxon-name-part taxon-name-part-type="genus" reg="Archaeochrysa">Archaeochrysa</tp:taxon-name-part></tp:taxon-name></italic> species, I recommend that future studies examine the validity of maintaining the generic separation.</p><!--PageBreak --></sec></tp:treatment-sec><ref-list><ref id="B22"><mixed-citation xmlns:xlink="http://www.w3.org/1999/xlink" xlink:type="simple"><person-group><name name-style="western"><surname>Tauber</surname><given-names>CA</given-names></name></person-group> (<year>2019</year>) South American <tp:taxon-name><tp:taxon-name-part taxon-name-part-type="subfamily">Nothochrysinae</tp:taxon-name-part></tp:taxon-name> (<tp:taxon-name><tp:taxon-name-part taxon-name-part-type="order">Neuroptera</tp:taxon-name-part></tp:taxon-name>: <tp:taxon-name><tp:taxon-name-part taxon-name-part-type="family">Chrysopidae</tp:taxon-name-part></tp:taxon-name>): II. Redescription of <italic><tp:taxon-name><tp:taxon-name-part taxon-name-part-type="genus">Leptochrysa</tp:taxon-name-part><tp:taxon-name-part taxon-name-part-type="species">prisca</tp:taxon-name-part></tp:taxon-name></italic> Adams and Penny. ZooKeys, in press.</mixed-citation></ref><ref id="B21"><mixed-citation xmlns:xlink="http://www.w3.org/1999/xlink" xlink:type="simple"><person-group><name name-style="western"><surname>Tauber</surname><given-names>CA</given-names></name></person-group> (<year>2010</year>) Revision of <italic><tp:taxon-name><tp:taxon-name-part taxon-name-part-type="genus">Neosuarius</tp:taxon-name-part></tp:taxon-name></italic>, a subgenus of <italic><tp:taxon-name><tp:taxon-name-part taxon-name-part-type="genus">Chrysopodes</tp:taxon-name-part></tp:taxon-name></italic> (<tp:taxon-name><tp:taxon-name-part taxon-name-part-type="order">Neuroptera</tp:taxon-name-part></tp:taxon-name>, <tp:taxon-name><tp:taxon-name-part taxon-name-part-type="family">Chrysopidae</tp:taxon-name-part></tp:taxon-name>). ZooKeys 44 (Special Issue): 1–104. <ext-link xlink:type="simple" ext-link-type="doi" xlink:href="10.3897/zookeys.44.387">https://doi.org/10.3897/zookeys.44.387</ext-link></mixed-citation></ref><ref id="B25"><mixed-citation xmlns:xlink="http://www.w3.org/1999/xlink" xlink:type="simple"><person-group><name name-style="western"><surname>Tjeder</surname><given-names>B</given-names></name></person-group> (<year>1966</year>) <article-title><tp:taxon-name><tp:taxon-name-part taxon-name-part-type="order">Neuroptera</tp:taxon-name-part></tp:taxon-name>-<tp:taxon-name><tp:taxon-name-part taxon-name-part-type="order">Planipennia</tp:taxon-name-part></tp:taxon-name>. The Lace-wings of Southern Africa. 5. Family <tp:taxon-name><tp:taxon-name-part taxon-name-part-type="family">Chrysopidae</tp:taxon-name-part></tp:taxon-name>.</article-title> In: <person-group><name name-style="western"><surname>Hanström</surname><given-names>B</given-names></name><name name-style="western"><surname>Brinck</surname><given-names>P</given-names></name><name name-style="western"><surname>Rudebec</surname><given-names>G</given-names></name></person-group> (<role>Eds</role>) <issue-title>South African Animal Life.</issue-title><source>Vol. 12. Swedish Natural Science Research Council, Stockholm</source>, <fpage>228</fpage>–<lpage>534</lpage>.</mixed-citation></ref><ref id="B1"><mixed-citation xmlns:xlink="http://www.w3.org/1999/xlink" xlink:type="simple"><person-group><name name-style="western"><surname>Adams</surname><given-names>PA</given-names></name></person-group> (<year>1967</year>) <article-title>A review of the <tp:taxon-name><tp:taxon-name-part taxon-name-part-type="subfamily">Mesochrysinae</tp:taxon-name-part></tp:taxon-name> and <tp:taxon-name><tp:taxon-name-part taxon-name-part-type="subfamily">Nothochrysinae</tp:taxon-name-part></tp:taxon-name> (<tp:taxon-name><tp:taxon-name-part taxon-name-part-type="order">Neuroptera</tp:taxon-name-part></tp:taxon-name>: <tp:taxon-name><tp:taxon-name-part taxon-name-part-type="family">Chrysopidae</tp:taxon-name-part></tp:taxon-name>).</article-title><source>Bulletin of the Museum of Comparative Zoology</source><volume>135</volume>: <fpage>215</fpage>–<lpage>238</lpage>.</mixed-citation></ref><ref id="B8"><mixed-citation xmlns:xlink="http://www.w3.org/1999/xlink" xlink:type="simple"><person-group><name name-style="western"><surname>Brooks</surname><given-names>SJ</given-names></name><name name-style="western"><surname>Barnard</surname><given-names>PC</given-names></name></person-group> (<year>1990</year>) <article-title>The green lacewings of the world: a generic review (<tp:taxon-name><tp:taxon-name-part taxon-name-part-type="order">Neuroptera</tp:taxon-name-part></tp:taxon-name>: <tp:taxon-name><tp:taxon-name-part taxon-name-part-type="family">Chrysopidae</tp:taxon-name-part></tp:taxon-name>).</article-title><source>Bulletin of the British Museum of Natural History, Entomology</source><volume>59</volume>: <fpage>117</fpage>–<lpage>286</lpage>.</mixed-citation></ref><ref id="B16"><mixed-citation xmlns:xlink="http://www.w3.org/1999/xlink" xlink:type="simple"><person-group><name name-style="western"><surname>Makarkin</surname><given-names>VN</given-names></name><name name-style="western"><surname>Archibald</surname><given-names>SB</given-names></name></person-group> (<year>2013</year>) <article-title>A diverse new assemblage of green lacewings (<tp:taxon-name><tp:taxon-name-part taxon-name-part-type="class">Insecta</tp:taxon-name-part></tp:taxon-name>, <tp:taxon-name><tp:taxon-name-part taxon-name-part-type="order">Neuroptera</tp:taxon-name-part></tp:taxon-name>, <tp:taxon-name><tp:taxon-name-part taxon-name-part-type="family">Chrysopidae</tp:taxon-name-part></tp:taxon-name>) from the Early Eocene Okanagan Highlands, western North America.</article-title><source>Journal of Paleontology</source><volume>87</volume>: <fpage>123</fpage>–<lpage>146</lpage>. <ext-link xlink:type="simple" ext-link-type="doi" xlink:href="10.1666/12-052R.1">https://doi.org/10.1666/12-052R.1</ext-link></mixed-citation></ref><ref id="B6"><mixed-citation xmlns:xlink="http://www.w3.org/1999/xlink" xlink:type="simple"><person-group><name name-style="western"><surname>Breitkreuz</surname><given-names>LCV</given-names></name></person-group> (<year>2018</year>) <source>Systematics and evolution of the family <tp:taxon-name><tp:taxon-name-part taxon-name-part-type="family">Chrysopidae</tp:taxon-name-part></tp:taxon-name> (<tp:taxon-name><tp:taxon-name-part taxon-name-part-type="order">Neuroptera</tp:taxon-name-part></tp:taxon-name>), with an emphasis on their morphology.</source><publisher-name>PhD Thesis</publisher-name>, <publisher-loc>University of Kansas, Lawrence</publisher-loc>, <size units="page">661 pp</size>.</mixed-citation></ref><ref id="B7"><mixed-citation xmlns:xlink="http://www.w3.org/1999/xlink" xlink:type="simple"><person-group><name name-style="western"><surname>Breitkreuz</surname><given-names>LCV</given-names></name><name name-style="western"><surname>Winterton</surname><given-names>SL</given-names></name><name name-style="western"><surname>Engel</surname><given-names>MS</given-names></name></person-group> (<year>2017</year>) <article-title>Wing tracheation in <tp:taxon-name><tp:taxon-name-part taxon-name-part-type="family">Chrysopidae</tp:taxon-name-part></tp:taxon-name> and other <tp:taxon-name><tp:taxon-name-part taxon-name-part-type="superorder">Neuropterida</tp:taxon-name-part></tp:taxon-name> (<tp:taxon-name><tp:taxon-name-part taxon-name-part-type="class">Insecta</tp:taxon-name-part></tp:taxon-name>): a resolution of the confusion about vein fusion.</article-title><source>American Museum Novitates</source><volume>3890</volume>: <fpage>1</fpage>–<lpage>44</lpage>. <ext-link xlink:type="simple" ext-link-type="doi" xlink:href="10.1206/3890.1">https://doi.org/10.1206/3890.1</ext-link></mixed-citation></ref><ref id="B3"><mixed-citation xmlns:xlink="http://www.w3.org/1999/xlink" xlink:type="simple"><person-group><name name-style="western"><surname>Archibald</surname><given-names>SB</given-names></name><name name-style="western"><surname>Makarkin</surname><given-names>VN</given-names></name></person-group> (<year>2015</year>) <article-title>A new species of <italic><tp:taxon-name><tp:taxon-name-part taxon-name-part-type="genus">Archaeochrysa</tp:taxon-name-part></tp:taxon-name></italic> Adams (<tp:taxon-name><tp:taxon-name-part taxon-name-part-type="order">Neuroptera</tp:taxon-name-part></tp:taxon-name>: <tp:taxon-name><tp:taxon-name-part taxon-name-part-type="family">Chrysopidae</tp:taxon-name-part></tp:taxon-name>) from the early Eocene of Driftwood Canyon, British Columbia, Canada.</article-title><source>Canadian Entomologist</source><volume>147</volume>: <fpage>359</fpage>–<lpage>369</lpage>. <ext-link xlink:type="simple" ext-link-type="doi" xlink:href="10.4039/tce.2014.53">https://doi.org/10.4039/tce.2014.53</ext-link></mixed-citation></ref><ref id="B4"><mixed-citation xmlns:xlink="http://www.w3.org/1999/xlink" xlink:type="simple"><person-group><name name-style="western"><surname>Aspöck</surname><given-names>H</given-names></name><name name-style="western"><surname>Aspöck</surname><given-names>U</given-names></name><name name-style="western"><surname>Hölzel</surname><given-names>H</given-names></name><name name-style="western"><surname>Rausch</surname><given-names>H</given-names></name></person-group> (<year>1980</year>) Die Neuropteren Europas, 2 vols. Goecke and Evers, Krefeld, 495 pp [vol. 1], 355 pp [vol. 2].</mixed-citation></ref><ref id="B13"><mixed-citation xmlns:xlink="http://www.w3.org/1999/xlink" xlink:type="simple"><person-group><name name-style="western"><surname>Kovanci</surname><given-names>B</given-names></name><name name-style="western"><surname>Canbulat</surname><given-names>S</given-names></name></person-group> (<year>2007</year>) <article-title>A new species of the genus <italic><tp:taxon-name><tp:taxon-name-part taxon-name-part-type="genus">Nothochrysa</tp:taxon-name-part></tp:taxon-name></italic> McLachlan 1868 from northwestern Turkey (<tp:taxon-name><tp:taxon-name-part taxon-name-part-type="order">Neuroptera</tp:taxon-name-part></tp:taxon-name>: <tp:taxon-name><tp:taxon-name-part taxon-name-part-type="family">Chrysopidae</tp:taxon-name-part></tp:taxon-name>) with a key to western Palaearctic species.</article-title><source>Annales de la Société Entomologique de France (NS)</source><volume>43</volume>: <fpage>165</fpage>–<lpage>168</lpage>. <ext-link xlink:type="simple" ext-link-type="doi" xlink:href="10.1080/00379271.2007.10697507">https://doi.org/10.1080/00379271.2007.10697507</ext-link></mixed-citation></ref><ref id="B23"><mixed-citation xmlns:xlink="http://www.w3.org/1999/xlink" xlink:type="simple"><person-group><name name-style="western"><surname>Tauber</surname><given-names>CA</given-names></name><name name-style="western"><surname>Tauber</surname><given-names>MJ</given-names></name><name name-style="western"><surname>Albuquerque</surname><given-names>GS</given-names></name></person-group> (<year>2014</year>) <article-title>Debris-carrying in larval <tp:taxon-name><tp:taxon-name-part taxon-name-part-type="family">Chrysopidae</tp:taxon-name-part></tp:taxon-name>: unraveling its evolutionary history.</article-title><source>Annals of the Entomological Society of America</source><volume>107</volume>: <fpage>295</fpage>–<lpage>314</lpage>. <ext-link xlink:type="simple" ext-link-type="doi" xlink:href="10.1603/AN13163">https://doi.org/10.1603/AN13163</ext-link></mixed-citation></ref><ref id="B26"><mixed-citation xmlns:xlink="http://www.w3.org/1999/xlink" xlink:type="simple"><person-group><name name-style="western"><surname>Toschi</surname><given-names>CA</given-names></name></person-group> (<year>1965</year>) <article-title>The taxonomy, life histories, and mating behavior of the green lacewings of Strawberry Canyon (<tp:taxon-name><tp:taxon-name-part taxon-name-part-type="order">Neuroptera</tp:taxon-name-part></tp:taxon-name>, <tp:taxon-name><tp:taxon-name-part taxon-name-part-type="family">Chrysopidae</tp:taxon-name-part></tp:taxon-name>).</article-title><source>Hilgardia</source><volume>36</volume>: <fpage>391</fpage>–<lpage>433</lpage>. <ext-link xlink:type="simple" ext-link-type="doi" xlink:href="10.3733/hilg.v36n11p391">https://doi.org/10.3733/hilg.v36n11p391</ext-link></mixed-citation></ref></ref-list></tp:taxon-treatment>
